# Supplementary material for: Isolation and identification of endophytic fungi from Conyza blinii that exhibit antioxidant and antibacterial activities
Source: PeerJ. 2025 May 20;13:e19464. doi: 10.7717/peerj.19464 (PMC12101443; doi:10.7717/peerj.19464)
Supplement: Supplemental Information 3 [file peerj-13-19464-s003.fasta]

>CBF5
TTGGAGGTAACTCCCAACCCCTGTGACATACCACTTGTTGCCTCGGCGGATCAGCCCGCTCCCGGTAAAACGGGACGGCC
CGCCAGAGGACCCCTAAACTCTGTTTCTATATGTAACTTCTGAGTAAAACCATAAATAAATCAAAACTTTCAACAACGGA
TCTCTTGGTTCTGGCATCGATGAAGAACGCAGCAAAATGCGATAAGTAATGTGAATTGCAGAATTCAGTGAATCATCGAA
TCTTTGAACGCACATTGCGCCCGCCAGTATTCTGGCGGGCATGCCTGTTCGAGCGTCATTTCAACCCTCAAGCACAGCTT
GGTGTTGGGACTCGCGTTAATTCGCGTTCCCCAAATTGATTGGCGGTCACGTCGAGCTTCCATAGCGTAGTAGTAAAACC
CTCGTTACTGGTAATCGTCGCGGCCACGCCGTTAAACCCCAACTTCTGAATGTTGACCTCGGATCAGGTAGGAATACCCG
CTGAACTTAAGCATATCAAAAAGGCGGAGGAAAAAAAAA
