# Supplementary material for: Isolation and identification of endophytic fungi from Conyza blinii that exhibit antioxidant and antibacterial activities
Source: PeerJ. 2025 May 20;13:e19464. doi: 10.7717/peerj.19464 (PMC12101443; doi:10.7717/peerj.19464)
Supplement: Supplemental Information 4 [file peerj-13-19464-s004.fasta]

>CBF9
CTTGGAGCTTTACTCCCAACCCCTGTGACATACCACTTGTTGCCTCGGCGGATCAGCCCGCTCCCGGTAAAACGGGACGG
CCCGCCAGAGGACCCCTAAACTCTGTTTCTATATGTAACTTCTGAGTAAAACCATAAATAAATCAAAACTTTCAACAACG
GATCTCTTGGTTCTGGCATCGATGAAGAACGCAGCAAAATGCGATAAGTAATGTGAATTGCAGAATTCAGTGAATCATCG
AATCTTTGAACGCACATTGCGCCCGCCAGTATTCTGGCGGGCATGCCTGTTCGAGCGTCATTTCAACCCTCAAGCACAGC
TTGGTGTTGGGACTCGCGTTAATTCGCGTTCCTCAAATTGATTGGCGGTCACGTCGAGCTTCCATAGCGTAGTAGTAAAA
CCCTCGTTACTGGTAATCGTCGCGGCCACGCCGTTAAACCCCAACTTCTGAATGTTGACCTCGGATCAGGTAGGAATACC
CGCTGAACTTAAGCATATCTAAAGGCGGGAGGAAC
